# Supplementary material for: Impact of Hospital Characteristics and Governance Structure on the Adoption of Tracking Technologies for Clinical and Supply Chain Use: Longitudinal Study of US Hospitals
Source: J Med Internet Res. 2022 May 26;24(5):e33742. doi: 10.2196/33742 (PMC9185348; doi:10.2196/33742)
Supplement: Multimedia Appendix 1 [file jmir_v24i5e33742_app1.xlsx]

## Sheet: Appendix I
Hospital Names
Mid Coast Hospital
Mercy Hospital of Portland
Eastern Maine Medical Center
St. Joseph Hospital
Mount Desert Island Hospital
Waldo County General Hospital
Blue Hill Memorial Hospital
Bridgton Hospital
Parkview Adventist Medical Center
Calais Regional Hospital
Cary Medical Center
Mayo Regional Hospital
Maine Coast Memorial Hospital
Franklin Memorial Hospital
Northern Maine Medical Center
Charles A. Dean Memorial Hospital
Houlton Regional Hospital
Central Maine Medical Center
Southern Maine Health Care - Biddeford Medical Center
St. Mary's Regional Medical Center
Down East Community Hospital
Millinocket Regional Hospital
Penobscot Valley Hospital
Sebasticook Valley Health
Maine Medical Center
Aroostook Medical Center
Redington-Fairview General Hospital
MaineGeneral Medical Center
Inland Hospital
York Hospital
Portsmouth Regional Hospital
Androscoggin Valley Hospital
Valley Regional Hospital
Upper Connecticut Valley Hospital
Concord Hospital
Wentworth-Douglass Hospital
Parkland Medical Center
Exeter Hospital
Dartmouth-Hitchcock Medical Center
Cheshire Medical Center
Weeks Medical Center
Alice Peck Day Memorial Hospital
Catholic Medical Center
Littleton Regional Hospital
Elliot Hospital
Southern New Hampshire Medical Center
St. Joseph Hospital
New London Hospital
Memorial Hospital
Monadnock Community Hospital
Speare Memorial Hospital
Frisbie Memorial Hospital
Huggins Hospital
Cottage Hospital
Fletcher Allen Health Care
Southwestern Vermont Medical Center
Brattleboro Memorial Hospital
Porter Medical Center
Copley Hospital
North Country Hospital and Health Center
Gifford Medical Center
Rutland Regional Medical Center
Northwestern Medical Center
Northeastern Vermont Regional Hospital
Grace Cottage Hospital
North Shore Medical Center
Health Alliance Hospitals
Boston Medical Center
Hallmark Health System
Cambridge Health Alliance
Beth Israel Deaconess Medical Center
Southcoast Hospitals Group
Athol Memorial Hospital
Sturdy Memorial Hospital
Nashoba Valley Medical Center
Brigham and Women's Hospital
Brigham and Women's Faulkner Hospital
Lowell General Hospital
Massachusetts General Hospital
Tufts Medical Center
Signature Healthcare Brockton Hospital
Mount Auburn Hospital
Clinton Hospital
Emerson Hospital
Falmouth Hospital
Heywood Hospital
Fairview Hospital
Baystate Franklin Medical Center
UMass Memorial Medical Center
Holyoke Medical Center
Cape Cod Hospital
Lawrence General Hospital
Milford Regional Medical Center
Beth Israel Deaconess Hospital-Milton
Nantucket Cottage Hospital
Anna Jaques Hospital
Cooley Dickinson Hospital
Martha's Vineyard Hospital
Baystate Wing Hospital
Berkshire Medical Center
Beth Israel Deaconess Hospital Plymouth
Harrington Memorial Hospital
South Shore Hospital
Mercy Medical Center
Baystate Medical Center
Morton Hospital and Medical Center
Baystate Mary Lane Hospital
Baystate Noble Hospital
Winchester Hospital
Saint Vincent Hospital
Memorial Hospital of Rhode Island
Newport Hospital
St. Joseph Health Services of Rhode Island
Miriam Hospital
Rhode Island Hospital
Roger Williams Medical Center
South County Hospital
Landmark Medical Center
Kent County Memorial Hospital
Westerly Hospital
MidState Medical Center
Bridgeport Hospital
Hartford Hospital
Saint Francis Hospital and Medical Center
Stamford Hospital
St. Vincent's Medical Center
The Hospital of Central Connecticut
Bristol Hospital
Danbury Hospital
Griffin Hospital
Greenwich Hospital
University of Connecticut Health Center, John Dempsey Hospital
Middlesex Hospital
Milford Hospital
Yale-New Haven Hospital
Lawrence + Memorial Hospital
New Milford Hospital
Norwalk Hospital
The William W. Backus Hospital
Day Kimball Hospital
Sharon Hospital
Johnson Memorial Hospital
Saint Mary's Hospital
Waterbury Hospital
Windham Hospital
Bassett Medical Center
Adirondack Medical Center
Olean General Hospital
Faxton St. Luke's Healthcare
St. Mary's Hospital
New York-Presbyterian Hospital
Richmond University Medical Center
Albany Medical Center
United Memorial Medical Center
St. Barnabas Hospital
St. Luke's Cornwall Hospital
St. John's Riverside Hospital
Orange Regional Medical Center
Albany Memorial Hospital
Grover M. Herman Hospital
St. Peter's Hospital
River Hospital
St. Mary's Healthcare
Auburn Community Hospital
Ira Davenport Memorial Hospital
Southside Hospital
St. Joseph Hospital
Our Lady of Lourdes Memorial Hospital
NYC Health + Hospitals / North Central Bronx
Lawrence Hospital Center
Brookdale Hospital Medical Center
SUNY Downstate Medical Center University Hospital
New York Methodist Hospital
Coney Island Hospital
Kingsbrook Jewish Medical Center
Kings County Hospital Center
Maimonides Medical Center
NYC Health + Hospitals / Woodhull
Wyckoff Heights Medical Center
Sisters of Charity Hospital of Buffalo
KALEIDA Health
Erie County Medical Center
Mercy Hospital
F. F. Thompson Hospital
Canton-Potsdam Hospital
Carthage Area Hospital
Columbia Memorial Hospital
Clifton Springs Hospital and Clinic
Cobleskill Regional Hospital
Corning Hospital
Cortland Regional Medical Center
Nicholas H. Noyes Memorial Hospital
O'Connor Hospital
Brooks Memorial Hospital
Elizabethtown Community Hospital
Arnot Ogden Medical Center
St. Joseph's Hospital
United Health Services Hospitals-Binghamton
St. John's Episcopal Hospital-South Shore
New York Hospital Queens
Flushing Hospital Medical Center
Geneva General Hospital
Glens Falls Hospital
Long Island Jewish Medical Center
Nathan Littauer Hospital and Nursing Home
Edward John Noble Hospital of Gouverneur
Community Memorial Hospital
St. James Mercy Health System
Huntington Hospital
Cayuga Medical Center at Ithaca
Jamaica Hospital Medical Center
NYC Health + Hospitals / Queens
Woman's Christian Association Hospital
Kenmore Mercy Hospital
Health Alliance Hospital - Mary's Avenue Campus
Health Alliance Hospital - Broadway Campus
Catskill Regional Medical Center
Lewis County General Hospital
Alice Hyde Medical Center
North Shore University Hospital
Massena Memorial Hospital
Medina Memorial Hospital
Winthrop-University Hospital
Schuyler Hospital
Montefiore Mount Vernon
Newark-Wayne Community Hospital
Montefiore New Rochelle
Bellevue Hospital Center
Beth Israel Medical Center
Bronx-Lebanon Hospital Center Health Care System
Jacobi Medical Center
Harlem Hospital Center
NYU Langone Medical Center
Lenox Hill Hospital
Lincoln Medical and Mental Health Center
Metropolitan Hospital Center
Montefiore Medical Center
Mount Sinai Hospital
Elmhurst Hospital Center
Mount Sinai St. Luke's
Mount St. Mary's Hospital and Health Center
Chenango Memorial Hospital
Nyack Hospital
South Nassau Communities Hospital
Claxton-Hepburn Medical Center
Oneida Healthcare
Aurelia Osborn Fox Memorial Hospital
Oswego Hospital
Brookhaven Memorial Hospital Medical Center
Soldiers and Sailors Memorial Hospital of Yates County
Plainview Hospital
Champlain Valley Physicians Hospital Medical Center
John T. Mather Memorial Hospital
Highland Hospital
Unity Hospital
Rochester General Hospital
Strong Memorial Hospital of the University of Rochester
Mercy Medical Center
Rome Memorial Hospital
St. Francis Hospital
Saratoga Hospital
Ellis Hospital
St. Catherine of Siena Medical Center
Southampton Hospital
Clifton-Fine Hospital
Staten Island University Hospital
Stony Brook University Hospital
St. Joseph's Hospital Health Center
Upstate University Hospital
Crouse Hospital
Moses Ludington Hospital
Samaritan Hospital
St. Elizabeth Medical Center
Delaware Valley Hospital
Wyoming County Community Hospital
Samaritan Medical Center
Jones Memorial Hospital
Westfield Memorial Hospital
Good Samaritan Hospital Medical Center
White Plains Hospital Center
Saint Joseph's Medical Center
Trinitas Regional Medical Center
AtlantiCare Regional Medical Center
Saint Clare's Health System
Inspira Medical Center-Vineland
Cooper Health System
Our Lady of Lourdes Medical Center
Cape Regional Medical Center
JFK Medical Center
Inspira Medical Center-Elmer
Hunterdon Medical Center
Hackensack University Medical Center
Hackettstown Medical Center
Bayshore Community Hospital
HackensackUMC Palisades
Kimball Medical Center
Monmouth Medical Center
Southern Ocean Medical Center
Morristown Medical Center
Virtua Memorial
Jersey Shore University Medical Center
Clara Maass Medical Center
University Hospital
Saint Barnabas Medical Center
Newark Beth Israel Medical Center
Saint Michael's Medical Center
Robert Wood Johnson University Hospital
Saint Peter's University Hospital
Newton Medical Center
St. Mary's General Hospital
St. Joseph's Healthcare System
St. Luke's Hospital - Warren Campus
Ocean Medical Center
Chilton Hospital
University Medical Center of Princeton at Plainsboro
Robert Wood Johnson University Hospital Rahway
Riverview Medical Center
Valley Hospital
Memorial Hospital of Salem County
Meadowlands Hospital Medical Center
Shore Medical Center
Kennedy Health System
Overlook Medical Center
Community Medical Center
Capital Health Medical Center-Hopewell
St. Francis Medical Center
Robert Wood Johnson University Hospital at Hamilton
Capital Health Regional Medical Center
Virtua Voorhees
Inspira Medical Center-Woodbury
Abington Hospital
Lehigh Valley Hospital
The Good Samaritan Hospital
Pennsylvania Hospital
UPMC Northwest
UPMC Horizon
Wilkes-Barre General Hospital
UPMC Presbyterian Shadyside
Lehigh Valley Hospital-Muhlenberg
Pinnacle Health System
Allegheny General Hospital
St. Luke's University Hospital - Bethlehem Campus
Penn State Health St. Joseph
Conemaugh Memorial Medical Center
Aria - Jefferson Health
UPMC Altoona
Heritage Valley Beaver
Mount Nittany Medical Center
Geisinger-Bloomsburg Hospital
Bradford Regional Medical Center
Brookville Hospital
Bryn Mawr Hospital
Holy Spirit - A Geisinger Affiliate
Canonsburg General Hospital
Carlisle Regional Medical Center
Chambersburg Hospital
Monongahela Valley Hospital
Crozer-Chester Medical Center
Clearfield Hospital
St. Luke's Hospital - Miners Campus
St. Luke's Hospital - Anderson Campus
Brandywine Hospital
Highlands Hospital
Corry Memorial Hospital
Einstein Medical Center Montgomery
UPMC East
Cole Memorial
Geisinger Medical Center
Mercy Fitzgerald Hospital
Doylestown Hospital
Delaware County Memorial Hospital
DuBois Regional Medical Center
Easton Hospital
Pocono Medical Center
Penn State Milton S. Hershey Medical Center
Ellwood City Hospital
Ephrata Community Hospital
UPMC Hamot
Saint Vincent Health Center
Millcreek Community Hospital
UPMC Bedford Memorial
Gettysburg Hospital
Hanover Hospital
Hazleton General Hospital
Jefferson Hospital
Wayne Memorial Hospital
Indiana Regional Medical Center
Jersey Shore Hospital
Kane Community Hospital
ACMH Hospital
Lancaster General Health
St. Mary Medical Center
Lancaster Regional Medical Center
Abington Health Lansdale Hospital
Blue Mountain Hospital
Evangelical Community Hospital
Geisinger-Lewistown Hospital
Lock Haven Hospital
Fulton County Medical Center
UPMC McKeesport
Meadville Medical Center
Ohio Valley General Hospital
Holy Redeemer Hospital
Riddle Hospital
Tyler Memorial Hospital
Troy Community Hospital
Conemaugh Meyersdale Medical Center
Endless Mountain Health Systems
Muncy Valley Hospital
Jameson Hospital
Mercy Suburban Hospital
Palmerton Hospital
Einstein Medical Center Philadelphia
Hahnemann University Hospital
Hospital of the University of Pennsylvania
Jeanes Hospital
Lankenau Medical Center
Roxborough Memorial Hospital
Nazareth Hospital
Penn Presbyterian Medical Center
Temple University Hospital
Phoenixville Hospital
UPMC Mercy
UPMC Passavant
Forbes Hospital
St. Clair Hospital
UPMC St. Margaret
West Penn Hospital
Geisinger Wyoming Valley Medical Center
Schuylkill Medical Center - East Norwegian Street
Schuylkill Medical Center - South Jackson Street
Punxsutawney Area Hospital
St. Luke's Hospital - Quakertown Campus
Bucktail Medical Center
Nason Hospital
Elk Regional Health Center
Robert Packer Hospital
Geisinger-Community Medical Center
Regional Hospital of Scranton
Grand View Health
Heritage Valley Sewickley
Sharon Regional Health System
Somerset Hospital
Conemaugh Miners Medical Center
Sunbury Community Hospital and Outpatient Center
Barnes-Kasson County Hospital
Allegheny Valley Hospital
Guthrie Towanda Memorial Hospital
Tyrone Hospital
Uniontown Hospital
Warren General Hospital
Washington Hospital
Waynesboro Hospital
Southwest Regional Medical Center
Soldiers and Sailors Memorial Hospital
Chester County Hospital
Paoli Hospital
Jennersville Regional Hospital
Reading Hospital
Williamsport Regional Medical Center
Chan Soon-Shiong Medical Center
Memorial Hospital
WellSpan York Hospital
Clarion Hospital
Heart of Lancaster Regional Medical Center
Bayhealth Medical Center
Beebe Healthcare
Nanticoke Memorial Hospital
Christiana Care Health System
St. Francis Hospital
Atlantic General Hospital
Fort Washington Medical Center
Anne Arundel Medical Center
Johns Hopkins Bayview Medical Center
Bon Secours Baltimore Health System
MedStar Franklin Square Medical Center
Greater Baltimore Medical Center
MedStar Good Samaritan Hospital
Johns Hopkins Hospital
Western Maryland Regional Medical Center
Mercy Medical Center
Saint Agnes Hospital
University of Maryland St. Joseph Medical Center
Sinai Hospital of Baltimore
MedStar Harbor Hospital
MedStar Union Memorial Hospital
Suburban Hospital
MedStar Southern Maryland Hospital Center
University of Maryland Shore Medical Center at Chestertown
McCready Foundation
Howard County General Hospital
University of Maryland Shore Medical Center at Easton
Union Hospital
Frederick Memorial Hospital
University of Maryland Baltimore Washington Medical Center
Meritus Medical Center
University of Maryland Charles Regional Medical Center
MedStar St. Mary's Hospital
Garrett County Memorial Hospital
MedStar Montgomery Medical Center
Calvert Memorial Hospital
Northwest Hospital
Adventist Healthcare Shady Grove Medical Center
Peninsula Regional Medical Center
Holy Cross Hospital
Carroll Hospital
Adventist Healthcare Washington Adventist Hospital
Augusta Health
Lewis-Gale Medical Center
CJW Medical Center
Johnston Memorial Hospital
Henrico Doctors' Hospital
Centra Lynchburg General Hospital
Dickenson Community Hospital
Bon Secours St. Francis Medical Center
Spotsylvania Regional Medical Center
Reston Hospital Center
Virginia Hospital Center - Arlington
Bedford Memorial Hospital
Martha Jefferson Hospital
LewisGale Hospital Montgomery
LewisGale Hospital Alleghany
Stafford Hospital
Culpeper Regional Hospital
Southern Virginia Regional Medical Center
Centra Southside Community Hospital
Southampton Memorial Hospital
Mary Washington Hospital
Buchanan General Hospital
Twin County Regional Healthcare
Sentara CarePlex Hospital
Rockingham Memorial Hospital
John Randolph Medical Center
Bath Community Hospital
Russell County Medical Center
Carilion Stonewall Jackson Hospital
Page Memorial Hospital
Novant Health Haymarket Medical Center
Novant Health Prince William Medical Center
Smyth County Community Hospital
Memorial Hospital
Riverside Shore Memorial Hospital
Mary Immaculate Hospital
Riverside Regional Medical Center
Riverside Walter Reed Hospital
Sentara Leigh Hospital
Sentara Norfolk General Hospital
Carilion Giles Community Hospital
Southside Regional Medical Center
Bon Secours Maryview Medical Center
LewisGale Hospital Pulaski
Carilion New River Valley Medical Center
Clinch Valley Medical Center
VCU Health System
Bon Secours-Richmond Community Hospital
Bon Secours Memorial Regional Medical Center
Bon Secours St. Mary's Hospital
Carilion Medical Center
Carilion Franklin Memorial Hospital
Halifax Regional Health System
Community Memorial Healthcenter
Sentara Princess Anne Hospital
Sentara Obici Hospital
Riverside Tappahannock Hospital
Sentara Virginia Beach General Hospital
Fauquier Hospital
Carilion Tazewell Community Hospital
Sentara Williamsburg Regional Medical Center
Winchester Medical Center
Sentara Northern Virginia Medical Center
Shenandoah Memorial Hospital
Wythe County Community Hospital
University of Virginia Medical Center
Raleigh General Hospital
West Virginia University Hospitals
Beckley ARH Hospital
War Memorial Hospital
St. Joseph's Hospital of Buckhannon
Charleston Area Medical Center
Saint Francis Hospital
United Hospital Center
Davis Medical Center
Fairmont General Hospital
Reynolds Memorial Hospital
Grafton City Hospital
Minnie Hamilton HealthCare Center
Summers County ARH Hospital
Cabell Huntington Hospital
St. Mary's Medical Center
Potomac Valley Hospital
Preston Memorial Hospital
Logan Regional Medical Center
Boone Memorial Hospital
Pocahontas Memorial Hospital
Berkeley Medical Center
Montgomery General Hospital
Monongalia General Hospital
Camden Clark Medical Center
Grant Memorial Hospital
Broaddus Hospital
Princeton Community Hospital
Jefferson Medical Center
Jackson General Hospital
Hampshire Memorial Hospital
Thomas Memorial Hospital
Weirton Medical Center
Summersville Regional Medical Center
Welch Community Hospital
Stonewall Jackson Memorial Hospital
Ohio Valley Medical Center
Sistersville General Hospital
WakeMed Raleigh Campus
Cone Health
Stanly Regional Medical Center
Alamance Regional Medical Center
Novant Health Matthews Medical Center
Mission Hospital
Charles A. Cannon Memorial Hospital
Carolinas Healthcare System Pineville
New Hanover Regional Medical Center
North Carolina Specialty Hospital
Cape Fear Valley Medical Center
Randolph Hospital
Watauga Medical Center
Transylvania Regional Hospital
University of North Carolina Hospitals
Carolinas Medical Center
Carolinas Medical Center-University
Novant Health Presbyterian Medical Center
Sampson Regional Medical Center
Duke University Hospital
Carolinas HealthCare System NorthEast
Pioneer Community Hospital of Stokes
Harnett Health System
Blue Ridge Healthcare Hospitals
Duke Regional Hospital
Vidant Chowan Hospital
Albemarle Health
Cape Fear Valley - Bladen County Hospital
Hugh Chatham Memorial Hospital
Park Ridge Health
Angel Medical Center
CaroMont Regional Medical Center
Wayne Memorial Hospital
Vidant Medical Center
Maria Parham Medical Center
Margaret R. Pardee Memorial Hospital
Catawba Valley Medical Center
Highlands-Cashiers Hospital
High Point Regional Health System
Onslow Memorial Hospital
Ashe Memorial Hospital
Vidant Duplin Hospital
Kings Mountain Hospital
Lenoir Memorial Hospital
Morehead Memorial Hospital
Caldwell Memorial Hospital
Wake Forest Baptist Health-Lexington Medical Center
Carolinas HealthCare System Lincoln
Southeastern Health
McDowell Hospital
Wake Forest Baptist Health-Davie Hospital
Carolinas Healthcare System Union
Lake Norman Regional Medical Center
Carteret General Hospital
Northern Hospital of Surry County
Murphy Medical Center
CarolinaEast Health System
Wilkes Regional Medical Center
Granville Health System
FirstHealth Moore Regional Hospital
Washington County Hospital
Duke Raleigh Hospital
Rex Healthcare
Halifax Regional Medical Center
Nash Health Care Systems
Person Memorial Hospital
Rutherford Regional Health System
Novant Health Rowan Medical Center
Novant Health Brunswick Medical Center
Central Carolina Hospital
Cleveland Regional Medical Center
Chatham Hospital
J. Arthur Dosher Memorial Hospital
Alleghany Memorial Hospital
Davis Regional Medical Center
Iredell Health System
Vidant Edgecombe Hospital
Novant Health Thomasville Medical Center
St. Luke's Hospital
Anson Community Hospital
Haywood Regional Medical Center
Columbus Regional Healthcare System
Martin General Hospital
Wilson Medical Center
Vidant Bertie Hospital
Novant Health Forsyth Medical Center
Novant Health Medical Park Hospital
Wake Forest Baptist Medical Center
Yadkin Valley Community Hospital
Greenville Health System - Laurens County Memorial Hospital
Aiken Regional Medical Centers
McLeod Regional Medical Center
Abbeville Area Medical Center
Carolinas Hospital System
Carolinas Hospital System Marion
Tidelands Waccamaw Community Hospital
Coastal Carolina Hospital
AnMed Health Medical Center
Pelham Medical Center
Mount Pleasant Hospital
Beaufort Memorial Hospital
Marlboro Park Hospital
KershawHealth
MUSC Medical Center of Medical University of South Carolina
Roper Hospital
Bon Secours St. Francis Hospital
Palmetto Health Richland
Providence Hospital
Palmetto Health Baptist
Conway Medical Center
Trident Medical Center
McLeod Medical Center Dillon
Edgefield County Hospital
Baptist Easley Hospital
Georgetown Memorial Hospital
GHS Greenville Memorial Hospital
Bon Secours St. Francis Health System
Self Regional Healthcare
Carolina Pines Regional Medical Center
Hilton Head Hospital
Williamsburg Regional Hospital
Palmetto Health Baptist Parkridge
McLeod Loris Seacoast Hospital
Clarendon Memorial Hospital
East Cooper Medical Center
Grand Strand Regional Medical Center
Newberry County Memorial Hospital
Regional Medical Center
Cannon Memorial Hospital
Piedmont Medical Center
Oconee Medical Center
GHS Hillcrest Memorial Hospital
Spartanburg Medical Center
Palmetto Health Tuomey
Hampton Regional Medical Center
Colleton Medical Center
Fairfield Memorial Hospital
Cook Medical Center-A Campus of Tift Regional Medical Center
St. Francis Hospital
Northeast Georgia Medical Center
Bacon County Hospital and Health System
DeKalb Medical at Hillandale
Athens Regional Medical Center
St. Mary's Health Care System
Emory University Hospital Midtown
Atlanta Medical Center
Grady Memorial Hospital
Piedmont Hospital
Emory Saint Joseph's Hospital of Atlanta
Augusta University Medical Center
Doctors Hospital
University Hospital
WellStar Cobb Hospital
Fannin Regional Hospital
Gwinnett Hospital System
Southeast Georgia Health System Brunswick Campus
Grady General Hospital
Gordon Hospital
Mitchell County Hospital
Northside Hospital-Cherokee
Tanner Medical Center-Carrollton
Cartersville Medical Center
Emory Johns Creek Hospital
Murray Medical Center
Polk Medical Center
Mountain Lakes Medical Center
Evans Memorial Hospital
Bleckley Memorial Hospital
Northridge Medical Center
Miller County Hospital
Crisp Regional Hospital
Newton Medical Center
Chestatee Regional Hospital
WellStar Paulding Hospital
Hamilton Medical Center
Phoebe Putney Memorial Hospital
DeKalb Medical at North Decatur
Habersham Medical Center
Fairview Park Hospital
Coffee Regional Medical Center
WellStar Douglas Hospital
Dodge County Hospital
Putnam General Hospital
Elbert Memorial Hospital
Emory University Hospital
Dorminy Medical Center
Monroe County Hospital
Cornerstone Medical Center
Medical Center of Peach County, Navicent Health
St. Mary's Good Samaritan Hospital
Taylor Regional Hospital
Chatuge Regional Hospital and Nursing Home
Clinch Memorial Hospital
Piedmont Mountainside Hospital
Wayne Memorial Hospital
West Georgia Health
Coliseum Medical Centers
Medical Center of Central Georgia
Coliseum Northside Hospital
Morgan Memorial Hospital
Oconee Regional Medical Center
Jenkins County Hospital
Colquitt Regional Medical Center
South Georgia Medical Center Berrien Campus
Floyd Medical Center
Optim Medical Center - Tattnall
Redmond Regional Medical Center
Southeast Georgia Health System Camden Campus
Memorial Health
Eastside Medical Center
Emory-Adventist Hospital
Effingham Hospital
East Georgia Regional Medical Center
Emanuel Medical Center
Upson Regional Medical Center
John D. Archbold Memorial Hospital
University Hospital McDuffie
Tift Regional Medical Center
South Georgia Medical Center
Meadows Regional Medical Center
Tanner Medical Center-Villa Rica
Warm Springs Medical Center
Houston Medical Center
Wills Memorial Hospital
Mayo Clinic Health System in Waycross
Burke Medical Center
Perry Hospital
Union General Hospital
Rockdale Medical Center
Jefferson Hospital
Irwin County Hospital
Brooks County Hospital
St. Mary's Sacred Heart Hospital
DeSoto Memorial Hospital
George E. Weems Memorial Hospital
Leesburg Regional Medical Center
Florida Hospital Heartland Medical Center
Bartow Regional Medical Center
Memorial Hospital West
Lakeside Medical Center
Boca Raton Regional Hospital
Flagler Hospital
Doctors Memorial Hospital
University Hospital and Medical Center
Florida Hospital Fish Memorial
Lawnwood Regional Medical Center
Bethesda Hospital East
Sarasota Memorial Health Care System
St. Joseph's Hospital
Blake Medical Center
Halifax Health Medical Center of Daytona Beach
Florida Hospital-Flagler
Manatee Memorial Hospital
Cape Coral Hospital
Brandon Regional Hospital
J. F. K. Medical Center
Winter Haven Hospital
Shands Jacksonville Medical Center
Sacred Heart Hospital on the Emerald Coast
Northwest Florida Community Hospital
Wuesthoff Medical Center - Melbourne
Morton Plant Hospital
South Lake Hospital
Hendry Regional Medical Center
Health First Cape Canaveral Hospital
The Villages Health System
Doctors Hospital
Lakewood Ranch Medical Center
Memorial Hospital Miramar
North Okaloosa Medical Center
Florida Hospital Zephyrhills
Health First Palm Bay Hospital
Broward Health Coral Springs
Healthmark Regional Medical Center
Mease Countryside Hospital
Florida Hospital DeLand
Mease Dunedin Hospital
Westside Regional Medical Center
Florida Hospital Waterman
Cleveland Clinic Florida
Broward Health Medical Center
Broward Health Imperial Point
North Florida Regional Medical Center
Holy Cross Hospital
Lee Memorial Hospital
Gulf Breeze Hospital
Fort Walton Beach Medical Center
Aventura Hospital and Medical Center
Shands at the University of Florida
Memorial Regional Hospital
Homestead Hospital
Citrus Memorial Health System
Mariners Hospital
Baptist Medical Center Jacksonville
Gulf Coast Medical Center
Mayo Clinic Jacksonville
Regional Medical Center Bayonet Point
St. Vincent's Medical Center Riverside
Health First Viera Hospital
Sacred Heart Hospital on the Gulf
Memorial Hospital Jacksonville
Baptist Medical Center Beaches
West Kendall Baptist Hospital
Osceola Regional Medical Center
Lake City Medical Center
Lake Butler Hospital Hand Surgery Center
Lakeland Regional Health
Lehigh Regional Medical Center
Largo Medical Center
Madison County Memorial Hospital
Northwest Medical Center
Jackson Hospital
Kendall Regional Medical Center
Health First Holmes Regional Medical Center
Baptist Hospital of Miami
Mount Sinai Medical Center
Santa Rosa Medical Center
Bert Fish Medical Center
NCH Downtown Naples Hospital
Munroe Regional Medical Center
Twin Cities Hospital
Morton Plant North Bay Hospital
Raulerson Hospital
Ocala Regional Medical Center
Florida Hospital Wesley Chapel
Poinciana Medical Center
Florida Hospital
Orlando Regional Medical Center
Orange Park Medical Center
Florida Hospital Memorial Medical Center
Putnam Community Medical Center
Palms West Hospital
Memorial Hospital Pembroke
Bay Medical Center Sacred Heart
Gulf Coast Medical Center
Baptist Hospital
West Florida Hospital
Sacred Heart Hospital Pensacola
Doctor's Memorial Hospital
Plantation General Hospital
South Florida Baptist Hospital
St. Lucie Medical Center
Bayfront Health Punta Gorda
Broward Health North
Wuesthoff Medical Center - Rockledge
St. Cloud Regional Medical Center
Edward White Hospital
Bayfront Health St. Petersburg
Northside Hospital
Palms of Pasadena Hospital
St. Anthony's Hospital
St. Petersburg General Hospital
Central Florida Regional Hospital
Doctors Hospital of Sarasota
Sebastian River Medical Center
Larkin Community Hospital
South Miami Hospital
Oak Hill Hospital
Martin Health System
Tallahassee Memorial HealthCare
Capital Regional Medical Center
Tampa General Hospital
Memorial Hospital of Tampa
Tampa Community Hospital
Florida Hospital Tampa
Florida Hospital North Pinellas
Parrish Medical Center
Venice Regional Bayfront Health
Indian River Medical Center
JFK Medical Center North Campus
St. Mary's Medical Center
Regional General Hospital
Health Central
Englewood Community Hospital
Jupiter Medical Center
South Bay Hospital
Medical Center of Trinity
Jay Hospital
Westchester General Hospital
Florida Hospital Carrollwood
Akron General Medical Center
Summa Akron City Hospital
Northside Medical Center
Mercy Regional Medical Center
Firelands Regional Health System
MedCentral - Mansfield Hospital
Blanchard Valley Hospital
South Pointe Hospital
Trinity Health System
Genesis HealthCare System
Upper Valley Medical Center
St. Vincent Charity Medical Center
Holzer Medical Center - Jackson
Mercy Hospital of Defiance
Mercy Health - St. Elizabeth Boardman Hospital
Alliance Community Hospital
OhioHealth Dublin Methodist Hospital
Samaritan Regional Health System
Ashtabula County Medical Center
O'Bleness Memorial Hospital
Summa Barberton Citizens Hospital
Barnesville Hospital
Mary Rutan Hospital
Belmont Community Hospital
Bellevue Hospital
University Hospitals Ahuja Medical Center
Southwest General Health Center
Bluffton Hospital
Wood County Hospital
Community Hospitals and Wellness Centers
Bucyrus Community Hospital
Harrison Community Hospital
Southeastern Ohio Regional Medical Center
Aultman Hospital
Mercy Medical Center
Diley Ridge Medical Center
University Hospitals Geauga Medical Center
Adena Medical Center
Bethesda North Hospital
University Hospital
Soin Medical Center
UH Regional Hospitals
Mercy Health - West Hospital
West Chester Hospital
Mercy Health - Anderson Hospital
Berger Health System
MetroHealth Medical Center
Cleveland Clinic
Euclid Hospital
Cleveland Clinic Fairview Hospital
Lutheran Hospital
Parma Community General Hospital
University Hospitals Case Medical Center
Hillcrest Hospital
Mercer Health
OhioHealth Doctors Hospital
OhioHealth Grant Medical Center
Mount Carmel
Ohio State University Wexner Medical Center
OhioHealth Riverside Methodist Hospital
University Hospitals Conneaut Medical Center
Coshocton County Memorial Hospital
Sycamore Medical Center
Good Samaritan Hospital
Grandview Medical Center
Miami Valley Hospital
OhioHealth Grady Memorial Hospital
Trinity Hospital Twin City
Union Hospital
East Liverpool City Hospital
EMH Elyria Medical Center
Memorial Hospital
Avita Galion Hospital
Holzer Medical Center
Marymount Hospital
University Hospitals Geneva Medical Center
Southwest Regional Medical Center
Adena Greenfield Medical Center
Wayne Hospital
Fort Hamilton Hospital
Highland District Hospital
Kettering Medical Center
Lakewood Hospital
Fairfield Medical Center
Lima Memorial Health System
St. Rita's Medical Center
Lodi Community Hospital
Hocking Valley Community Hospital
Madison County Hospital
Marietta Memorial Hospital
OhioHealth Marion General Hospital
East Ohio Regional Hospital
Memorial Health
Cleveland Clinic, Medina Hospital
Atrium Medical Center
Pomerene Hospital
Morrow County Hospital
Knox Community Hospital
Henry County Hospital
Licking Memorial Hospital
Fisher-Titus Medical Center
Mercy Allen Hospital
Aultman Orrville Hospital
McCullough-Hyde Memorial Hospital
Lake Health
Magruder Memorial Hospital
Southern Ohio Medical Center
Robinson Memorial Hospital
Joint Township District Memorial Hospital
Salem Community Hospital
MedCentral - Shelby Hospital
Wilson Memorial Hospital
Springfield Regional Medical Center
Mercy Tiffin Hospital
The University of Toledo Medical Center
Mercy St. Anne Hospital
Mercy Health - St. Charles Hospital
Mercy St. Vincent Medical Center
Wyandot Memorial Hospital
Mercy Memorial Hospital
Van Wert County Hospital
Summa Wadsworth-Rittman Hospital
Mercy Health - St. Joseph Warren Hospital
Trumbull Memorial Hospital
Fulton County Health Center
Adena Pike Medical Center
Adams County Regional Medical Center
Mercy Health - Willard Hospital
Greene Memorial Hospital
Mercy Health - St. Elizabeth Youngstown Hospital
St. John Medical Center
Summa Western Reserve Hospital
Franciscan St. Margaret Health - Hammond
Community Hospital of Anderson & Madison County
Indiana University Health University Hospital
Community Hospital North
Franciscan St. Anthony Health - Michigan City
Franciscan St. Elizabeth Health - Lafayette Central
St. Mary's Medical Center of Evansville
Franciscan St. Francis Health - Indianapolis
Franciscan Healthcare - Munster
Bluffton Regional Medical Center
Dupont Hospital
St. Vincent Anderson Regional Hospital
Cameron Memorial Community Hospital
Indiana University Health North Hospital
Monroe Hospital
Indiana University Health Arnett Hospital
DeKalb Health
Margaret Mary Health
St. Vincent Dunn Hospital
Indiana University Health Bloomington Hospital
St. Mary's Warrick Hospital
Union Hospital Clinton
Parkview Whitley Hospital
Columbus Regional Hospital
Franciscan St. Elizabeth Health - Crawfordsville
Hendricks Regional Health
Adams Memorial Hospital
St. Catherine Hospital
Elkhart General Healthcare System
Deaconess Hospital
Lutheran Hospital of Indiana
Franciscan St. Elizabeth Health - Lafayette East
St. Joseph Hospital
St. Vincent Frankfort Hospital
Johnson Memorial Hospital
Methodist Hospitals
Indiana University Health Goshen Hospital
Hancock Regional Hospital
Decatur County Memorial Hospital
St. Mary Medical Center
Indiana University Health Blackford Hospital
Parkview Huntington Hospital
Community Hospital East
Community Westview Hospital
St. Vincent Indianapolis Hospital
Memorial Hospital and Health Care Center
Clark Memorial Hospital
Parkview Noble Hospital
Indiana University Health Starke Hospital
Community Howard Regional Health
St. Joseph Hospital & Health Center
Parkview LaGrange Hospital
Indiana University Health La Porte Hospital
Dearborn County Hospital
Witham Health Services
Logansport Memorial Hospital
King's Daughters' Health
Marion General Hospital
Indiana University Health Morgan Hospital
Indiana University Health White Memorial Hospital
Franciscan St. Francis Health - Mooresville
Indiana University Health Ball Memorial Hospital
Floyd Memorial Hospital and Health Services
Community Hospital
Riverview Health
St. Vincent Jennings Hospital
Indiana University Health Paoli Hospital
Dukes Memorial Hospital
Saint Joseph Regional Medical Center-Plymouth Campus
Jay County Hospital
Gibson General Hospital
Reid Health
Woodlawn Hospital
Rush Memorial Hospital
Schneck Medical Center
Major Hospital
Memorial Hospital of South Bend
Saint Joseph Regional Medical Center
Sullivan County Community Hospital
Perry County Memorial Hospital
Terre Haute Regional Hospital
Union Hospital
Indiana University Health Tipton Hospital
Good Samaritan Hospital
Parkview Wabash County Hospital
Kosciusko Community Hospital
Daviess Community Hospital
Pulaski Memorial Hospital
Indiana University Health Bedford Hospital
Parkview Regional Medical Center
Presence Covenant Medical Center
Genesis Medical Center-Aledo
Alton Memorial Hospital
UnityPoint Health - Trinity Rock Island
Blessing Hospital
Central DuPage Hospital
NorthShore University Health System
Advocate Illinois Masonic Medical Center
Franciscan St. James Hospital and Health Centers
OSF Saint Anthony's Health Center
Union County Hospital
Presence Mercy Medical Center
Advocate Good Shepherd Hospital
Memorial Hospital
HSHS St. Elizabeth's Hospital
Franklin Hospital District
MacNeal Hospital
Advocate BroMenn Medical Center
OSF St. Joseph Medical Center
MetroSouth Medical Center
Graham Hospital
Memorial Hospital of Carbondale
Carlinville Area Hospital
Thomas H. Boyd Memorial Hospital
Memorial Hospital
SSM Health St. Mary's Hospital Centralia
Sarah Bush Lincoln Health Center
Memorial Hospital
Thorek Memorial Hospital
Advocate Lutheran General Hospital
Northwestern Memorial Hospital
University of Illinois Hospital & Health Sciences System
John H. Stroger Jr. Hospital of Cook County
Holy Cross Hospital
Saint Anthony Hospital
Jackson Park Hospital and Medical Center
Loretto Hospital
Louis A. Weiss Memorial Hospital
Loyola University Medical Center
Mercy Hospital and Medical Center
Mount Sinai Hospital
Norwegian American Hospital
Rush University Medical Center
Provident Hospital of Cook County
Presence Resurrection Medical Center
Roseland Community Hospital
Palos Community Hospital
Presence Saint Joseph Hospital
Presence Saints Mary & Elizabeth Medical Center
Advocate Trinity Hospital
Swedish Covenant Hospital
University of Chicago Medical Center
Presence United Samaritans Medical Center
Dr. John Warner Hospital
Decatur Memorial Hospital
HSHS St. Mary's Hospital
Kishwaukee Hospital
Katherine Shaw Bethea Hospital
Advocate Good Samaritan Hospital
Marshall Browning Hospital
Genesis Medical Center, Illini Campus
Touchette Regional Hospital
HSHS St. Anthony's Memorial Hospital
Ferrell Hospital
Presence Saint Joseph Hospital
Advocate Sherman Hospital
Elmhurst Memorial Hospital
Advocate Eureka Hospital
Presence Saint Francis Hospital
Little Company of Mary Hospital and Health Care Centers
Fairfield Memorial Hospital
Clay County Hospital
FHN Memorial Hospital
OSF St. Mary Medical Center
Hammond-Henry Hospital
Delnor Hospital
Gibson Area Hospital and Health Services
AMITA Health Adventist GlenOaks Hospital
Greenville Regional Hospital
Harrisburg Medical Center
Mercy Harvard Hospital
Ingalls Memorial Hospital
Mason District Hospital
Advocate South Suburban Hospital
Herrin Hospital
HSHS St. Joseph's Hospital
Hillsboro Area Hospital
Hopedale Medical Complex
AMITA Health Adventist Medical Center - Hinsdale
AMITA Health Hoffman Estates
Passavant Area Hospital
Jersey Community Hospital
Presence Saint Joseph Medical Center
Silver Cross Hospital
Riverside Medical Center
Presence St. Mary's Hospital
Kewanee Hospital
Illinois Valley Community Hospital
Adventist La Grange Memorial Hospital
Northwestern Lake Forest Hospital
Lawrence County Memorial Hospital
Advocate Condell Medical Center
Abraham Lincoln Memorial Hospital
HSHS St. Francis Hospital
Centegra Hospital - McHenry
McDonough District Hospital
Anderson Hospital
Hamilton Memorial Hospital District
Westlake Hospital
Mendota Community Hospital
Massac Memorial Hospital
OSF Holy Family Medical Center
Kirby Medical Center
Morris Hospital & Healthcare Centers
Morrison Community Hospital
Wabash General Hospital
Good Samaritan Regional Health Center
Crossroads Community Hospital
St. Joseph Memorial Hospital
Edward Hospital
Washington County Hospital
Advocate Christ Medical Center
Rush Oak Park Hospital
West Suburban Medical Center
Gottlieb Memorial Hospital
Richland Memorial Hospital
OSF Saint Elizabeth Medical Center
Pana Community Hospital
Pekin Hospital
UnityPoint Health - Peoria
Proctor Hospital
OSF Saint Francis Medical Center
Pinckneyville Community Hospital
Illini Community Hospital
OSF Saint James - John W. Albrecht Medical Center
Perry Memorial Hospital
Red Bud Regional Hospital
Crawford Memorial Hospital
Rochelle Community Hospital
MercyHealth Rockton Avenue Hospital
OSF Saint Anthony Medical Center
SwedishAmerican - A Division of UW Health
Hardin County General Hospital
Sarah D. Culbertson Memorial Hospital
Salem Township Hospital
Northwestern Medicine Valley West Hospital
Shelby Memorial Hospital
Sparta Community Hospital
Memorial Medical Center
St. John's Hospital
St. Margaret's Hospital
Community Memorial Hospital
CGH Medical Center
HSHS St. Mary's Hospital
Taylorville Memorial Hospital
Carle Foundation Hospital
Fayette County Hospital
Iroquois Memorial Hospital and Resident Home
Vista Medical Center East
Centegra Hospital - Woodstock
Beaumont Hospital - Wayne
ProMedica Bixby Hospital
Munson Medical Center
Aspirus Iron River Hospitals & Clinics
Borgess Medical Center
Genesys Regional Medical Center
Spectrum Health - Butterworth Hospital
Covenant Healthcare
Mercy Health Partners, Mercy Campus
Spectrum Health United Hospital
DMC Harper University Hospital
Allegan General Hospital
MidMichigan Medical Center-Gratiot
Henry Ford West Bloomfield Hospital
Alpena Regional Medical Center
St. Joseph Mercy Ann Arbor
University of Michigan Hospitals and Health Centers
Huron Medical Center
Bronson Battle Creek
McLaren Bay Region
Lakeland Medical Center, St. Joseph
Spectrum Health Big Rapids Hospital
Mercy Hospital Cadillac
Caro Community Hospital
Carson City Hospital
Hills & Dales General Hospital
Charlevoix Area Hospital
Hayes Green Beach Memorial Hospital
Chelsea Community Hospital
MidMichigan Medical Center-Clare
Community Health Center of Branch County
Beaumont Hospital-Dearborn
Deckerville Community Hospital
St. John Macomb-Oakland Hospital
DMC - Detroit Receiving Hospital
DMC - Sinai-Grace Hospital
Henry Ford Hospital
Providence - Providence Park Hospital, Southfield Campus
St. John Hospital and Medical Center
OSF St. Francis Hospital
Beaumont Hospital - Farmington Hills
Hurley Medical Center
Spectrum Health Gerber Memorial
Garden City Hospital
Otsego Memorial Hospital
MidMichigan Medical Center-Gladwin
North Ottawa Community Hospital
Mercy Health Saint Mary's
Metro Health Hospital
Mercy Hospital Grayling
Beaumont Hospital - Grosse Pointe
Portage Health
Harbor Beach Community Hospital
Pennock Hospital
Hillsdale Community Health Center
St. Joseph Mercy Livingston Hospital
Sparrow Ionia Hospital
Dickinson County Healthcare System
Aspirus Grand View
Bell Hospital
Allegiance Health
Bronson Methodist Hospital
Baraga County Memorial Hospital
Sparrow Hospital
McLaren Lapeer Region
Aspirus Keweenaw Hospital
St. Mary Mercy Hospital
Memorial Medical Center of West Michigan
Schoolcraft Memorial Hospital
West Shore Medical Center
Marquette General Health System
Oaklawn Hospital
MidMichigan Medical Center-Midland
Mercy Memorial Hospital System
Henry Ford Macomb Hospitals
Munising Memorial Hospital
Mercy Health Hackley Campus
Helen Newberry Joy Hospital
Aspirus Ontonagon Hospital
Memorial Healthcare
Bronson LakeView Hospital
McLaren Northern Michigan
Scheurer Hospital
St. Joseph Mercy Oakland
Lake Huron Medical Center
McLaren Port Huron
Spectrum Health Reed City Hospital
Beaumont Hospital - Royal Oak
St. John River District Hospital
Mackinac Straits Health System
War Memorial Hospital
Mercy Health Partners, Lakeshore Campus
Sheridan Community Hospital
South Haven Health System
Sturgis Hospital
Beaumont Hospital - Taylor
Beaumont Hospital - Trenton
Beaumont Hospital - Troy
West Branch Regional Medical Center
Henry Ford Wyandotte Hospital
Spectrum Health Zeeland Community Hospital
Holy Family Memorial
Mercy Hospital and Trauma Center
Aurora St. Luke's Medical Center
Aurora Medical Center
Aurora BayCare Medical Center
Wheaton Franciscan Healthcare - St. Joseph's
Columbia Center
Oakleaf Surgical Hospital
Aurora Medical Center of Oshkosh
Amery Hospital and Clinic
Ministry Saint Clare's Hospital
Bellin Health Oconto Hospital
Mercy Walworth Hospital and Medical Center
Aspirus Langlade Hospital
Appleton Medical Center
St. Elizabeth Hospital
Memorial Medical Center - Ashland
Baldwin Area Medical Center
St. Clare Hospital
Mayo Clinic Health System - Northland in Barron
Beaver Dam Community Hospitals
Beloit Health System
Berlin Memorial Hospital
Aurora Medical Center Summit
Black River Memorial Hospital
Mayo Clinic Health System - Chippewa Valley in Bloomer
Aurora Memorial Hospital of Burlington
Calumet Medical Center
Southwest Health
Aurora Medical Center Grafton
HSHS St. Joseph's Hospital
Wheaton Franciscan Healthcare - Franklin
Columbia St. Mary's Hospital Milwaukee
Columbus Community Hospital
Cumberland Memorial Hospital
Memorial Hospital of Lafayette County
Upland Hills Health
Ministry Eagle River Memorial Hospital
Mayo Clinic Health System in Eau Claire
Sacred Heart Hospital
Edgerton Hospital and Health Services
Aurora Lakeland Medical Center
Agnesian HealthCare
Fort HealthCare
Moundview Memorial Hospital & Clinics
Burnett Medical Center
Bellin Memorial Hospital
St. Mary's Janesville Hospital
St. Mary's Hospital Medical Center
HSHS St. Vincent Hospital
Aurora Medical Center in Washington County
Gundersen St. Joseph's Hospital and Clinics
Hudson Hospital and Clinic
Gundersen Health System
Mayo Clinic Health System - Franciscan Healthcare in La Crosse
Rusk County Memorial Hospital
Grant Regional Health Center
Meriter Hospital
St. Mary's Hospital
University of Wisconsin Hospital and Clinics
Bay Area Medical Center
Ministry Saint Joseph's Hospital
Aurora Sinai Medical Center
Aspirus Medford Hospital
Community Memorial Hospital
Mayo Clinic Health System - Red Cedar in Menomonie
Ministry Good Samaritan Health Center
Wheaton Franciscan Healthcare - Elmbrook Memorial
Wheaton Franciscan Healthcare - St. Francis
Monroe Clinic
Theda Clark Medical Center
Memorial Medical Center - Neillsville
New London Family Medical Center
Westfields Hospital
Oconomowoc Memorial Hospital
Community Memorial Hospital
Osceola Medical Center
Mercy Medical Center
Mayo Clinic Health System - Oakridge in Osseo
Flambeau Hospital
Divine Savior Healthcare
Columbia St. Mary's Ozaukee Hospital
Crossing Rivers Health Medical Center
Sauk Prairie Healthcare
Wheaton Franciscan Healthcare - All Saints
Reedsburg Area Medical Center
Ministry Saint Mary's Hospitals
Lakeview Medical Center
Richland Hospital
River Falls Area Hospital
St. Croix Regional Medical Center
Shawano Medical Center
St. Nicholas Hospital
Aurora Sheboygan Memorial Medical Center
Mayo Clinic Health System - Franciscan Healthcare in Sparta
Stoughton Hospital Association
Ministry Door County Medical Center
Essentia Health St. Mary's Hospital of Superior
Tomah Memorial Hospital
Ministry Sacred Heart Hospital
Aurora Medical Center - Manitowoc County
Vernon Memorial Healthcare
Watertown Regional Medical Center
Waukesha Memorial Hospital
Aspirus Wausau Hospital
Froedtert Memorial Lutheran Hospital
Aurora West Allis Medical Center
St. Joseph's Community Hospital of West Bend
Gundersen Tri-County Hospital and Clinics
Theda Care Medical Center - Wild Rose
Aspirus Riverview Hospital and Clinics, Inc.
Howard Young Medical Center
Owensboro Health Regional Hospital
Medical Center at Bowling Green
King's Daughters Medical Center
Our Lady of Bellefonte Hospital
Knox County Hospital
Flaget Memorial Hospital
Marshall County Hospital
Saint Joseph Berea
TriStar Greenview Regional Hospital
Trigg County Hospital
T.J. Health Columbia
Taylor Regional Hospital
Carroll County Memorial Hospital
Baptist Health Corbin
St. Elizabeth Edgewood
St. Elizabeth Florence
Harrison Memorial Hospital
Ephraim McDowell Regional Medical Center
Fleming County Hospital
St. Elizabeth Fort Thomas
Medical Center at Franklin
Georgetown Community Hospital
T. J. Samson Community Hospital
Muhlenberg Community Hospital
Breckinridge Memorial Hospital
Harlan ARH Hospital
James B. Haggin Memorial Hospital
Ohio County Hospital
Hazard ARH Regional Medical Center
Methodist Hospital
Jennie Stuart Medical Center
Mary Breckinridge ARH Hospital
Marcum and Wallace Memorial Hospital
Baptist Health Louisville
Baptist Health La Grange
Spring View Hospital
Twin Lakes Regional Medical Center
Baptist Health Lexington
Saint Joseph East
Saint Joseph Hospital
University of Kentucky Albert B. Chandler Hospital
Casey County Hospital
Saint Joseph London
Three Rivers Medical Center
Norton Hospital
University of Louisville Hospital
Baptist Health Madisonville
Crittenden County Hospital
Saint Joseph - Martin
Jackson Purchase Medical Center
Wayne County Hospital
McDowell ARH Hospital
Middlesboro ARH Hospital
St. Claire Regional Medical Center
Methodist Hospital Union County
Saint Joseph Mount Sterling
Rockcastle Regional Hospital and Respiratory Care Center
Lourdes Hospital
Baptist Health Paducah
Bourbon Community Hospital
Pikeville Medical Center
Highlands Regional Medical Center
Caldwell Medical Center
Baptist Health Richmond
Logan Memorial Hospital
Medical Center at Scottsville
Tug Valley ARH Regional Medical Center
Ephraim McDowell Fort Logan Hospital
Lake Cumberland Regional Hospital
Monroe County Medical Center
Morgan County ARH Hospital
Whitesburg ARH Hospital
St. Elizabeth Grant
Caverna Memorial Hospital
Manchester Memorial Hospital
Livingston Hospital and Healthcare Services
TriStar Ashland City Medical Center
TriStar Centennial Medical Center
River Park Hospital
Athens Regional Medical Center
Parkridge Medical Center
CHI Memorial
Johnson County Community Hospital
TriStar StoneCrest Medical Center
Saint Francis Hospital-Bartlett
Bolivar General Hospital
Wellmont Bristol Regional Medical Center
Wellmont Hancock County Hospital
TriStar Summit Medical Center
Skyridge Medical Center
Erlanger Medical Center
Camden General Hospital
Riverview Regional Medical Center
Saint Thomas Hickman Hospital
Gateway Medical Center
Maury Regional Hospital
Copper Basin Medical Center
Cumberland Medical Center
TriStar Horizon Medical Center
Dyersburg Regional Medical Center
Unicoi County Memorial Hospital
Lincoln County Health System
Williamson Medical Center
Sumner Regional Medical Center
Laughlin Memorial Hospital
Takoma Regional Hospital
Roane Medical Center
Trousdale Medical Center
Regional Hospital of Jackson
Jamestown Regional Medical Center
Jellico Community Hospital
Johnson City Medical Center
Wellmont Holston Valley Medical Center
Fort Sanders Regional Medical Center
Parkwest Medical Center
University of Tennessee Medical Center
Macon County General Hospital
Fort Loudoun Medical Center
United Regional Medical Center
Blount Memorial Hospital
McKenzie Regional Hospital
Regional Medical Center at Memphis
TriStar Hendersonville Medical Center
Saint Francis Hospital
Milan General Hospital
Morristown-Hamblen Healthcare System
Nashville General Hospital
TriStar Skyline Medical Center
TriStar Southern Hills Medical Center
Vanderbilt Hospital and Clinics
Methodist Medical Center of Oak Ridge
Henry County Medical Center
Decatur County General Hospital
Erlanger Bledsoe Hospital
Hillside Hospital
Hardin Medical Center
LeConte Medical Center
Southern Tennessee Medical Center
Northcrest Medical Center
Claiborne County Hospital
Harton Regional Medical Center
Three Rivers Hospital
Jackson-Madison County General Hospital
Houston County Community Hospital
Marshall Medical Center North
Mobile Infirmary Medical Center
Jack Hughston Memorial Hospital
Russell Medical Center
Andalusia Health
Northeast Alabama Regional Medical Center
Clay County Hospital
Athens-Limestone Hospital
Atmore Community Hospital
North Baldwin Infirmary
Medical West
Princeton Baptist Medical Center
Grandview Medical Center
St. Vincent's East
Infirmary Long Term Acute Care Hospital
St. Vincent's Birmingham
University of Alabama Hospital
Marshall Medical Center South
D. W. McMillan Memorial Hospital
Cherokee Medical Center
Bibb Medical Center
Washington County Hospital
Cullman Regional Medical Center
Bryan W. Whitfield Memorial Hospital
Southeast Alabama Medical Center
Choctaw General Hospital
Medical Center Barbour
Evergreen Medical Center
Thomas Hospital
Fayette Medical Center
Eliza Coffee Memorial Hospital
Wiregrass Medical Center
Grove Hill Memorial Hospital
Huntsville Hospital
Marion Regional Medical Center
Crestwood Medical Center
Jackson Medical Center
East Alabama Medical Center-Lanier
University of South Alabama Medical Center
Providence Hospital
Monroe County Hospital
Jackson Hospital and Clinic
Baptist Medical Center South
St. Vincent's Blount
East Alabama Medical Center
Mizell Memorial Hospital
Dale Medical Center
St. Vincent's St. Clair
Prattville Baptist Hospital
Baptist Medical Center East
Russellville Hospital
Highlands Medical Center
Vaughan Regional Medical Center
Helen Keller Hospital
Citizens Baptist Medical Center
Northwest Medical Center
Hill Hospital of Sumter County
Northport Medical Center
Red Bay Hospital
Wedowee Hospital
Baptist Memorial Hospital-Golden Triangle
University Hospital
Mississippi Baptist Medical Center
Scott Regional Hospital
Singing River Health System
Greene County Hospital
Delta Regional Medical Center
Hancock Medical Center
King's Daughters Medical Center
Calhoun Health Services
Baptist Medical Center Leake
Field Memorial Community Hospital
Tallahatchie General Hospital
Merit Health Northwest Mississippi
Covington County Hospital
Magnolia Regional Health Center
South Central Regional Medical Center
Lackey Memorial Hospital
Greenwood Leflore Hospital
Grenada Lake Medical Center
Garden Park Medical Center
Memorial Hospital at Gulfport
Forrest General Hospital
Merit Health Wesley
Hardy Wilson Memorial Hospital
Trace Regional Hospital
South Sunflower County Hospital
North Mississippi Medical Center-Iuka
Central Mississippi Medical Center
St. Dominic-Jackson Memorial Hospital
Methodist Olive Branch Hospital
Holmes County Hospital and Clinics
Winston Medical Center
Magee General Hospital
Quitman County Hospital
Southwest Mississippi Regional Medical Center
Anderson Regional Health System South
Rush Foundation Hospital
Pioneer Community Hospital of Newton
Highland Community Hospital
North Mississippi Medical Center-Pontotoc
Jefferson Davis Community Hospital
Claiborne County Medical Center
H. C. Watkins Memorial Hospital
Tippah County Hospital
North Sunflower Medical Center
OCH Regional Medical Center
North Mississippi Medical Center - Tupelo
Walthall County General Hospital
Laird Hospital
Yalobusha General Hospital
North Mississippi Medical Center-West Point
Tyler Holmes Memorial Hospital
Merit Health Batesville
Jefferson County Hospital
North Mississippi Medical Center-Eupora
Sharkey-Issaquena Community Hospital
John C. Stennis Memorial Hospital
University of Minnesota Medical Center, Fairview
Fairview Lakes Health Services
Woodwinds Health Campus
Essentia Health Ada
Riverwood Healthcare Center
Albany Area Hospital and Medical Center
Mayo Clinic Health System in Albert Lea
Douglas County Hospital
Mercy Hospital
Appleton Area Health Services
Ridgeview Sibley Medical Center
Essentia Health Northern Pines
Mayo Clinic Health System in Austin
Sanford Bagley Medical Center
CHI LakeWood Health
Sanford Bemidji Medical Center
Swift County-Benson Hospital
Bigfork Valley Hospital
Maple Grove Hospital
United Hospital District
Essentia Health St. Joseph's Medical Center
CHI St. Francis Health
Buffalo Hospital
Cambridge Medical Center
Sanford Canby Medical Center
Mayo Clinic Health System in Cannon Falls
U. S. Public Health Service Indian Hospital
Community Memorial Hospital
Cook Hospital and Convalescent Nursing Care Unit
RiverView Health
Cuyuna Regional Medical Center
Johnson Memorial Health Services
Essentia Health-Deer River
Essentia Health St. Mary's - Detroit Lakes
Essentia Health Duluth
St. Luke's Hospital
Essentia Health St. Mary's Medical Center
Prairie Ridge Hospital and Health Services
Ely-Bloomenson Community Hospital
Mayo Clinic Health System in Fairmont
Mayo Clinic Hospital - Rochester
District One Hospital
Lake Region Healthcare
Essentia Health Fosston
Unity Hospital
Glencoe Regional Health Services
Glacial Ridge Health System
Essentia Health-Graceville
Cook County North Shore Hospital
Grand Itasca Clinic and Hospital
Granite Falls Municipal Hospital and Manor
Kittson Memorial Healthcare Center
Regina Hospital
Hendricks Community Hospital
Range Regional Health Services
Hutchinson Health
Rainy Lake Medical Center
Sanford Jackson Medical Center
Mayo Clinic Health System in Lake City
Minnesota Valley Health Center
Meeker Memorial Hospital
CHI St. Gabriel's Health
CentraCare Health-Long Prairie
Sanford Luverne Medical Center
Madelia Community Hospital
Madison Healthcare Services
Mahnomen Health Center
Mayo Clinic Health System in Mankato
Avera Marshall Regional Medical Center
CentraCare Health-Melrose
Abbott Northwestern Hospital
St. John's Hospital
Park Nicollet Methodist Hospital
Fairview Ridges Hospital
Fairview Southdale Hospital
Hennepin County Medical Center
Chippewa County-Montevideo Hospital
CentraCare Health-Monticello
Mercy Hospital
FirstLight Health System
Stevens Community Medical Center
Mayo Clinic Health System in New Prague
New Ulm Medical Center
Northfield Hospital
RC Hospital and Clinics
Mille Lacs Health System
Ortonville Area Health Services
Owatonna Hospital
CHI St. Joseph's Health
CentraCare Health-Paynesville
Perham Health
Pipestone County Medical Center Avera
Fairview Northland Medical Center
Mayo Clinic Health System in Red Wing
Redwood Area Hospital
North Memorial Medical Center
Olmsted Medical Center
LifeCare Medical Center
St. Cloud Hospital
Mayo Clinic Health System in Saint James
Regions Hospital
United Hospital
St. Joseph's Hospital
River's Edge Hospital and Clinic
Essentia Health Sandstone
CentraCare Health-Sauk Centre
St. Francis Regional Medical Center
Murray County Medical Center
Sleepy Eye Medical Center
Mayo Clinic Health System in Springfield
Lakewood Health System
Lakeview Hospital
Sanford Medical Center Thief River Falls
Sanford Tracy Medical Center
Lake View Memorial Hospital
Tyler Healthcare Center Avera
Essentia Health-Virginia
Saint Elizabeth's Medical Center
Ridgeview Medical Center
Tri-County Hospital
North Valley Health Center
Mayo Clinic Health System in Waseca
Sanford Westbrook Medical Center
Sanford Wheaton Medical Center
Rice Memorial Hospital
Windom Area Hospital
Winona Health
Sanford Worthington Medical Center
Mercy Medical Center-North Iowa
Mercy Medical Center-Des Moines
Genesis Medical Center-Davenport
Monroe County Hospital
Kossuth Regional Health Center
Mary Greeley Medical Center
Cass County Memorial Hospital
Audubon County Memorial Hospital
Iowa Specialty Hospital-Belmond
Davis County Hospital
Boone County Hospital
Hancock County Health System
Great River Medical Center
St. Anthony Regional Hospital
Sartori Memorial Hospital
Mercy Medical Center, Cedar Rapids, Iowa
UnityPoint Health - St. Luke's
Lucas County Health Center
Floyd County Medical Center
Cherokee Regional Medical Center
Clarinda Regional Health Center
Iowa Specialty Hospital-Clarion
Mercy Medical Center-Clinton
[truncated: 1,624 more rows]
